# Supplementary material for: Progressive multifocal leukoencephalopathy in a patient post allo-HCT successfully treated with JC virus specific donor lymphocytes
Source: J Transl Med. 2020 Apr 21;18:177. doi: 10.1186/s12967-020-02337-5 (PMC7175555; doi:10.1186/s12967-020-02337-5)
Supplement: Supplementary file 1 — Additional file 1: Table S1. Immune cell count in peripheral blood during the course of the disease. [file 12967_2020_2337_MOESM1_ESM.xlsx]

## Sheet: Tabelle1
Date	Lymphocytes total	CD3+ (%)	CD3+/ CD4+ (%)	CD4+ count	CD3+/ CD8+ (%)	CD8+ count	CD 3- /CD 56+ (%)	NK cell count
2016-10-05	600	46	7	19.32	50	138	40	240
								first dose of daratumumab on 01.05.2017
2017-11-08	600	67.5	12.1	49.005	37.3	151.065	2.1	12.6
								last dose of daratumumab on 02.06.2018
2018-08-06	850	84	17	121.38	60	428.4	7	59.5
2018-10-05	1130	84	17	161.364	60	569.52	7	79.1
2018-11-07	1120	65	14	101.92	43	313.04	7.9	88.48
2018-11-29	1440	73	18	189.216	50	525.6	12	172.8
2019-01-04	1000	73	12	87.6	53	386.9	19	190
2019-02-12	880	57	19	95.304	23	115.368	11	96.8
2019-02-21	610	33	2.8	5.6364	23.7	47.7081	42	256.2
2019-03-29	980	66	14	90.552	48	310.464	29	284.2
2019-04-26	490	76	23	85.652	49	182.476	22	107.8
2019-06-05	1950	76	19	281.58	52	770.64	20	390
